# Supplementary material for: On-Target Low-Density Lipoprotein Cholesterol in Adults with Diabetes Not at High Cardiovascular Disease Risk Predicts Greater Mortality, Independent of Early Deaths or Frailty
Source: J Clin Med. 2024 Dec 16;13(24):7667. doi: 10.3390/jcm13247667 (PMC11678450; doi:10.3390/jcm13247667)
Supplement: Supplementary file 1 [file jcm-13-07667-s001.zip]

Archive with 1 entries (1 files):
- jcm-3296616-supplementary.pdf
